# Supplementary material for: Postponing tumor onset and tumor progression can be achieved by alteration of local tumor immunity
Source: Cancer Cell Int. 2021 Feb 10;21:97. doi: 10.1186/s12935-021-01765-7 (PMC7874464; doi:10.1186/s12935-021-01765-7)
Supplement: Supplementary file 2 — Additional file 2: Table S1. Diffentially expressed genes of the adenoma/MIN stage. [file 12935_2021_1765_MOESM2_ESM.xlsx]

## Sheet: Sheet1
Table S1. DEGs from adenoma/MIN stage
Up-regulated				Down-regulated
Gene_ID	Gene symbol	logFC	FDR	Gene_ID	Gene symbol	logFC	FDR
100503605	Hbb-bs	8.9959	1e-25	16846	Lep	-3.50188	0.00387366
21648	Dynlt1b	7.55093	3.28e-18	106389	Eaf2	-3.27741	4e-14
110257	Hba-a2	7.3752	4.75e-06	100217443	Snord12	-2.74356	0.0082257
101488143	Hbb-bt	6.06208	0.00451226	27208	Snord33	-2.74074	0.0239895
78655	Eif3j1	5.68173	3.55e-28	18406	Orm2	-2.07655	0.0267294
100316678	Mir1902	5.36018	0.00781267	213393	8430408G22Rik	-2.03608	0.0165413
14969	H2-Eb1	5.30397	3.19e-52	100628593	Mir5125	-2.01286	0.000120287
100048884	Mup18	5.23545	3.73e-26	18787	Serpine1	-2.00649	6.06e-11
13587	Ear2	4.98676	0.034915	14605	Tsc22d3	-1.88329	6.15e-14
12310	Calca	4.93667	1.48e-07	546546	Serpina3h	-1.74966	1.7e-07
15039	H2-T22	4.5338	5.3e-14	14229	Fkbp5	-1.71529	1.05e-11
18829	Ccl21a	4.13021	0.0199389	18626	Per1	-1.62186	2.68e-10
19946	Rpl30	3.48594	1.48e-48	17082	Il1rl1	-1.59448	0.0288225
211623	Plac9a	2.80387	0.00581341	17750	Mt2	-1.57584	4.85e-05
78605	6430706D22Rik	2.76796	0.000166685	11501	Adam8	-1.54768	0.0039011
19866	Rnu7	2.69917	0.00299034	15129	Hbb-b1	-1.53415	0.00182476
21665	Tdg	2.64472	5.5e-05	15130	Hbb-b2	-1.52656	0.00221298
384071	Slc25a34	2.63194	0.0143092	70807	Arrdc2	-1.52194	0.0245361
595136	Ndufs5	2.54232	5.18e-17	20201	S100a8	-1.49489	2.95e-06
269378	Ahcy	2.26216	1.87e-05	102465886	Mir8094	-1.44485	9.12e-05
110956	D17H6S56E-5	2.15303	4.32e-12	69068	1810011O10Rik	-1.42183	1.27e-07
17841	Mup2	2.05263	0.0319351	20716	Serpina3n	-1.4048	1.48e-05
72297	B3gnt3	2.04342	0.000106023	100039781	Hrct1	-1.35471	0.000288691
68436	Rpl34	1.92727	5.44e-16	15368	Hmox1	-1.32616	8.88e-08
100126224	Gm11747	1.90996	0.000151413	20698	Sphk1	-1.31802	0.0275507
665155	Srp54b	1.84845	5.5e-05	100217431	Snord69	-1.31367	0.0143628
16858	Lgals7	1.76026	8.68e-05	68616	Gdpd3	-1.31177	0.0033787
114564	Csprs	1.75364	4.35e-07	20750	Spp1	-1.28167	1.77e-06
15040	H2-T23	1.74844	1.83e-16	619547	Rpl34-ps1	-1.26587	1.92e-05
68195	Rnaset2b	1.69949	1.48e-05	70808	4632415L05Rik	-1.23378	0.0328728
97998	Deptor	1.64951	0.000120287	213053	Slc39a14	-1.20483	3.97e-05
56745	C1qtnf1	1.53724	4.67e-10	60527	Fads3	-1.20198	0.00264896
100039192	Tmem254c	1.53569	0.00366379	71145	Scara5	-1.19843	0.0143628
12767	Cxcr4	1.50532	3.53e-07	68774	Ms4a6d	-1.18263	0.0436434
57262	Retnla	1.37484	0.00333408	20384	Srsf5	-1.14681	2.15e-07
665270	Plb1	1.34685	4.61e-05	100039636	Atp6v0c-ps2	-1.13811	6.29e-09
52589	Ncald	1.34218	0.00546871	433182	Eno1b	-1.13676	7.4e-10
53313	Atp2a3	1.25456	0.00322543	58223	Mmp19	-1.12749	0.00554399
102465900	Mir8112	1.23565	0.0164482	111241	Hmga1-rs1	-1.12463	0.000396304
11647	Alpl	1.20873	1.07e-05	20194	S100a10	-1.11687	9.01e-05
494448	Cbx6	1.06278	0.00757656	12048	Bcl2l1	-1.11017	3.01e-05
216350	Tspan8	1.05687	0.0172676	73712	Dmkn	-1.08294	0.00249705
110351	Rap1gap	1.05429	0.00102544	100216534	Snord96a	-1.08232	0.019013
213006	Mfsd4a	1.05374	0.0350888	225875	Lrfn4	-1.07674	0.00964585
80837	Rhoj	1.04618	0.00331783	16854	Lgals3	-1.0757	0.00328257
320007	Sidt1	1.00849	0.0109674	104367	Gm17821	-1.05396	0.00659862
				103784	Wdr92	-1.04137	0.000722334
				16601	Klf9	-1.03865	0.00792088
				14645	Glul	-1.03212	0.0417329
				55948	Sfn	-1.03212	0.0285679
				100042807	Eif3j2	-1.02761	0.000212171
				100316870	Snora65	-1.01631	0.00659862
				624784	Gm9855	-1.01132	0.00362209
