# Supplementary material for: Postponing tumor onset and tumor progression can be achieved by alteration of local tumor immunity
Source: Cancer Cell Int. 2021 Feb 10;21:97. doi: 10.1186/s12935-021-01765-7 (PMC7874464; doi:10.1186/s12935-021-01765-7)
Supplement: Supplementary file 3 — Additional file 3: Table S2. Diffentially expressed genes of the late carcinoma stage. [file 12935_2021_1765_MOESM3_ESM.xlsx]

## Sheet: Sheet1
Table S2. DEGs from late carcinoma stage
Up-expression				Down-expression
Gene_ID	Gene symbol	logFC	FDR	Gene_ID	Gene symbol	logFC	FDR
100503605	Hbb-bs	9.90046	4.49e-15	17901	Myl1	-4.86174	0.00350971
110257	Hba-a2	8.06728	2.77e-07	11459	Acta1	-4.68983	0.00181413
21648	Dynlt1b	7.24565	1.14e-22	17907	Mylpf	-4.55513	0.0014826
101488143	Hbb-bt	7.13873	4.06e-05	12991	Csn2	-4.22341	0.00134424
78655	Eif3j1	5.2289	1.68e-14	66179	Ogfod3	-4.02717	0.0173752
15039	H2-T22	4.92853	1.74e-16	21957	Tnnt3	-3.91625	0.00356738
74199	Vit	4.73701	0.00587411	67971	Tppp3	-3.90094	0.00839313
12797	Cnn1	3.74905	0.0299506	21925	Tnnc2	-3.88459	0.00686852
78605	6430706D22Rik	3.18854	8.64e-07	13346	Des	-3.84113	0.0176088
269033	4930503L19Rik	3.15697	0.00356738	19293	Pvalb	-3.68224	0.0088105
68195	Rnaset2b	3.09487	1.37e-12	70503	Ddo	-3.65706	8.98e-06
19946	Rpl30	3.05157	1.15e-24	11937	Atp2a1	-3.39835	0.0123462
21665	Tdg	2.99472	8.44e-05	15130	Hbb-b2	-3.38487	0.000162454
14969	H2-Eb1	2.84385	2.5e-06	12715	Ckm	-3.31304	0.013137
595136	Ndufs5	2.73835	5.35e-14	215384	Fcgbp	-3.23302	0.00565529
394435	Ugt1a6b	2.68835	0.0123462	21953	Tnni2	-3.22091	0.0174923
665155	Srp54b	2.57851	5.76e-06	50722	Dkkl1	-3.2078	0.00223625
214685	Chadl	2.45099	1.26e-07	16664	Krt14	-3.0781	0.000178693
15361	Hmga1	2.41038	4.4e-06	19716	Bex1	-3.01199	0.000924488
14164	Fgf1	2.2723	0.0483033	15129	Hbb-b1	-2.96465	0.000219894
83768	Dpp7	2.22281	0.0123462	14199	Fhl1	-2.92694	0.0123462
269378	Ahcy	2.18501	1.86e-06	12994	Csn3	-2.84235	1.43e-13
100126224	Gm11747	2.16845	0.0483033	213393	8430408G22Rik	-2.78874	2.86e-08
80891	Fcrls	2.12309	0.00180354	24131	Ldb3	-2.77014	0.013448
14588	Gfra4	2.10052	0.0240091	12903	Crabp1	-2.67468	0.00296007
67800	Dgat2	2.03392	0.0169458	50778	Rgs1	-2.64301	0.0468192
68436	Rpl34	1.99724	3.07e-09	100039781	Hrct1	-2.5445	0.000190169
30794	Pdlim4	1.94817	5.67e-07	67416	Armcx2	-2.52495	0.000960004
29815	Bcar3	1.94409	0.0088105	59095	Fxyd6	-2.48792	3.07e-05
12709	Ckb	1.86984	1.83e-07	216350	Tspan8	-2.47074	0.000433628
22351	Vill	1.76751	0.0165427	66684	Tceal8	-2.44648	1.26e-07
100628593	Mir5125	1.76008	0.000258111	230597	Zfyve9	-2.40649	0.03334
17105	Lyz2	1.72834	0.000522856	12955	Cryab	-2.37791	0.0462088
50798	Gne	1.72583	0.00288713	12349	Car2	-2.34345	0.000592913
71911	Bdh1	1.71037	1.22e-05	71660	Rarres2	-2.30964	0.00742578
16592	Fabp5	1.68171	3.8e-05	15122	Hba-a1	-2.20242	0.0111019
15040	H2-T23	1.67125	6.05e-08	12654	Chil1	-2.19615	0.0059394
20446	St6galnac2	1.63468	0.0122605	16854	Lgals3	-2.17801	0.03964
30937	Lmcd1	1.62131	0.0494501	72275	2200002D01Rik	-2.13487	0.00762132
66559	Metap1d	1.60944	0.00135331	16780	Lamb3	-2.1312	6.17e-06
13823	Epb41l3	1.54549	0.0165327	193740	Hspa1a	-2.12238	0.0221907
97998	Deptor	1.54137	0.00730455	17392	Mmp3	-2.11468	0.00296007
56745	C1qtnf1	1.52827	0.00450057	71746	Rgl3	-2.09433	1.64e-05
239647	Pced1b	1.50751	0.0110012	20750	Spp1	-2.04081	0.000728839
73284	Ddit4l	1.50334	0.0454957	68616	Gdpd3	-1.96569	0.000478574
665433	Hist1h2ao	1.49457	0.000517161	14955	H19	-1.95654	0.002394
11891	Rab27a	1.48957	0.000253786	16952	Anxa1	-1.91916	0.0169458
110956	D17H6S56E-5	1.46783	0.035911	79362	Bhlhe41	-1.86471	0.00011256
18950	Pnp	1.46642	4.06e-05	63954	Rbp7	-1.85446	0.0301452
13860	Eps8	1.44195	0.0111019	15000	H2-DMb2	-1.82781	0.021227
105727	Slc38a1	1.41789	0.000745909	14872	Gstt2	-1.82761	0.0143202
17268	Meis1	1.41046	0.00826804	76972	Snhg20	-1.79918	0.0258074
80888	Hspb8	1.38789	0.00243229	217310	Hid1	-1.7927	0.0123462
193838	Eme2	1.34226	0.0284134	546546	Serpina3h	-1.7656	0.00770772
21808	Tgfb2	1.33051	0.00603576	217333	Trim47	-1.76414	0.0201809
22321	Vars	1.33024	0.000579243	664849	Gm7367	-1.75452	0.035911
216505	Pik3ip1	1.31083	0.0123462	66895	Pxdc1	-1.75137	0.0396792
66949	Trim59	1.30673	0.00375365	319352	Pianp	-1.72188	0.0244256
17314	Mgmt	1.27665	0.00948504	27276	Plekhb1	-1.71684	0.000455957
12514	Cd68	1.27298	0.0123462	70420	Arpin	-1.71358	0.00964322
13602	Sparcl1	1.26073	0.00811175	667338	Gm8580	-1.68756	8.59e-06
19672	Rcn1	1.23082	0.0123462	269328	Muc15	-1.67936	0.000260323
19663	Rbpms	1.22575	0.0143202	56188	Fxyd1	-1.67019	0.0290898
380969	Nckap5l	1.21664	0.0393022	21677	Tead2	-1.64824	9.4e-06
228775	Trib3	1.20805	0.0473298	19288	Ptx3	-1.64436	0.0316515
212307	Mapre2	1.2002	0.0198084	76293	Mfap4	-1.59759	0.00179815
66161	Pop4	1.19229	0.0418858	23821	Bace1	-1.58944	0.0418858
17476	Mpeg1	1.18595	0.0088105	110308	Krt5	-1.5844	0.0384966
100034251	Wfdc17	1.17738	0.0107686	12475	Cd14	-1.58405	0.000339872
14127	Fcer1g	1.1654	0.00237172	735265	Mir703	-1.5813	0.00587411
320782	Tmem154	1.164	0.0122605	22403	Wisp2	-1.57093	0.00194485
20351	Sema4a	1.1585	0.0198084	18479	Pak1	-1.56434	0.00179815
12305	Ddr1	1.15541	0.00901974	13388	Dll1	-1.5557	0.0423948
16068	Il18bp	1.1421	0.0472468	16005	Igfals	-1.54716	0.0123462
11984	Atp6v0c	1.1416	0.00343454	170942	Erdr1	-1.53499	0.0158329
73242	Atat1	1.13817	0.0483033	100042807	Eif3j2	-1.52906	3.64e-05
12767	Cxcr4	1.11892	0.00375365	20319	Sfrp2	-1.50446	0.00054215
68298	Ncapd2	1.11055	0.0166014	213391	Rassf4	-1.46526	0.013001
66824	Pycard	1.10335	0.0483033	20292	Ccl11	-1.46514	0.0250252
19659	Rbp1	1.09529	0.0088105	12406	Serpinh1	-1.433	0.000467454
246277	Csad	1.06974	0.0198084	60594	Capn12	-1.43	0.0196146
80287	Apobec3	1.06214	0.0092525	56264	Cpxm1	-1.42487	0.0122605
114128	Laptm4b	1.04509	0.0462088	15937	Ier3	-1.37713	0.00831002
18188	Nrtn	1.03344	0.0258955	12609	Cebpd	-1.37129	0.0326809
236539	Phgdh	1.0193	0.0148299	18787	Serpine1	-1.36281	0.0109509
60599	Trp53inp1	1.01921	0.0198084	58207	Slc43a3	-1.35151	0.0417674
14958	H1f0	1.00336	0.0133289	67896	Ccdc80	-1.3365	0.00806518
223453	Dap	1.00022	0.0271827	26427	Creb3l1	-1.33362	0.000190169
				66412	Arrdc4	-1.27176	0.0259057
				11770	Fabp4	-1.26594	0.0143306
				107227	Macrod1	-1.23246	0.0393022
				553127	Cxx1b	-1.19846	0.013921
				432995	Smim22	-1.19604	0.0122605
				17470	Cd200	-1.19563	0.0288445
				14281	Fos	-1.18318	0.0154938
				242721	Klhdc7a	-1.17329	0.0472468
				14960	H2-Aa	-1.16003	0.0267648
				12842	Col1a1	-1.14043	0.0123462
				69068	1810011O10Rik	-1.11942	0.0418858
				17022	Lum	-1.10654	0.0356725
				52668	Ifi27	-1.10101	0.00496425
				13836	Epha2	-1.08997	0.0154938
				17691	Sik1	-1.06815	0.0483033
				20525	Slc2a1	-1.06409	0.0243966
				11647	Alpl	-1.05475	0.0270209
