# Supplementary material for: Postponing tumor onset and tumor progression can be achieved by alteration of local tumor immunity
Source: Cancer Cell Int. 2021 Feb 10;21:97. doi: 10.1186/s12935-021-01765-7 (PMC7874464; doi:10.1186/s12935-021-01765-7)
Supplement: Supplementary file 4 — Additional file 4: Table S3. Diffentially expressed genes of the lung metastasis. [file 12935_2021_1765_MOESM4_ESM.xlsx]

## Sheet: Sheet1
Table S3. DEGs from lung metastasis
Up-expression				Down-expression
Gene_ID	Gene symbol	logFC	FDR	Gene_ID	Gene symbol	logFC	FDR
100503605	Hbb-bs	13.3624	1.21e-53	100039257	Tmem254b	-5.43164	7.26e-07
101488143	Hbb-bt	11.0658	1.11e-42	13614	Edn1	-2.90009	0.00871631
110257	Hba-a2	8.53187	1.8e-33	213393	8430408G22Rik	-2.7936	0.0392545
21648	Dynlt1b	6.91852	7.02e-11	18787	Serpine1	-2.72712	0.00210886
76681	Trim12a	6.14669	1.91e-05	11815	Apod	-2.52883	0.03107
78655	Eif3j1	5.77361	1.69e-11	546546	Serpina3h	-2.28098	1.33e-07
102466152	Mir6357	5.76265	0.000699529	16178	Il1r2	-2.17636	0.0188929
100217431	Snord69	5.37574	0.0112759	16948	Lox	-2.1714	0.00040012
100039192	Tmem254c	5.24327	7.28e-20	18722	Pira1	-2.15987	0.00991328
15039	H2-T22	5.17576	5.62e-19	239743	Klhl6	-2.11721	0.000577302
15018	H2-Q7	4.697	2.69e-12	68616	Gdpd3	-2.08894	1.87e-07
110956	D17H6S56E-5	3.94934	2.55e-06	433406	Gm13363	-2.03543	0.0255127
14969	H2-Eb1	3.80814	1.44e-16	74091	Npl	-1.94364	0.000153185
269378	Ahcy	3.80752	0.00170108	16197	Il7r	-1.85951	0.00244702
19946	Rpl30	3.69029	1.41e-20	17133	Maff	-1.79651	0.00186087
100040462	Mndal	3.56364	0.000136016	19842	Rnu1a1	-1.79319	0.0392545
110935	Atp6v1b1	3.45647	0.00657629	18133	Nov	-1.7618	0.0238238
78605	6430706D22Rik	3.23679	0.000866993	18724	Pira11	-1.72494	0.0113684
11676	Aldoc	3.12168	0.000463415	21929	Tnfaip3	-1.68849	0.00371113
269328	Muc15	3.04107	0.0394612	72054	Cyp4f18	-1.67621	0.0282553
21987	Tpd52l1	2.95448	0.0124154	13034	Ctse	-1.67563	6.58e-05
16011	Igfbp5	2.89363	0.00113979	19260	Ptpn22	-1.66986	0.0198049
80797	Clca3a2	2.82074	0.0382795	83408	Gimap3	-1.6404	0.000866993
63954	Rbp7	2.79744	0.000433991	105387	Akr1c14	-1.61778	0.0392545
21665	Tdg	2.70891	0.0238238	12501	Cd3e	-1.5789	0.0292744
665155	Srp54b	2.51593	0.00157482	11535	Adm	-1.5702	0.0195499
209558	Enpp3	2.51121	0.0206255	14289	Fpr2	-1.5685	0.0284993
68436	Rpl34	2.40333	9.47e-10	74182	Gpcpd1	-1.54834	0.00684566
595136	Ndufs5	2.36757	2.12e-10	19124	Procr	-1.54376	0.00244702
217154	Stac2	2.33189	0.0292744	215418	Csrnp1	-1.50758	0.00177025
70873	Cnbd2	2.32993	0.000577302	12583	Cdo1	-1.46344	0.0312404
71898	Apol9b	2.28283	0.0463168	19252	Dusp1	-1.45595	0.000735474
140703	Emid1	2.24695	0.000204792	20491	Sla	-1.4242	0.00165708
99899	Ifi44	2.23389	0.0316101	269346	Slc28a2	-1.42018	0.0254723
22041	Trf	2.20255	0.00371113	83397	Akap12	-1.40982	0.00773411
240025	Dact2	2.17518	0.0394612	14219	Ctgf	-1.40905	0.00871631
625054	Gm6548	2.16282	0.00991328	12768	Ccr1	-1.39065	0.0184795
16069	Jchain	2.112	0.00240378	238393	Serpina3f	-1.38763	0.0319911
14451	Gas1	2.05788	0.00871631	71409	Fmnl2	-1.38748	0.0113684
80287	Apobec3	2.04009	7.02e-05	17972	Ncf4	-1.38633	0.0180763
68195	Rnaset2b	2.03085	1.29e-05	76453	Prss23	-1.37167	0.00740562
22351	Vill	2.00083	0.0394612	98267	Stk17b	-1.37139	0.0042147
110351	Rap1gap	1.91237	0.000463415	18162	Npr3	-1.33549	0.03107
30794	Pdlim4	1.77533	0.0411723	55990	Fmo2	-1.31835	0.0405153
11647	Alpl	1.77508	0.00997584	76295	Atp11b	-1.30995	0.0232285
232943	Klc3	1.75869	0.0392545	21825	Thbs1	-1.30685	0.0198049
665270	Plb1	1.64632	0.043701	58801	Pmaip1	-1.30413	0.0137299
72297	B3gnt3	1.61254	0.0042147	17119	Mxd1	-1.28965	0.0120124
54352	Irx5	1.57894	0.0159586	18578	Pde4b	-1.28199	0.0282271
15040	H2-T23	1.5773	0.000432888	52685	Cd300lg	-1.26643	0.00664113
15451	Hpn	1.577	0.0333565	71640	Zfp949	-1.24142	0.0382795
211623	Plac9a	1.57494	0.03107	18793	Plaur	-1.20047	0.0341215
21664	Phlda1	1.55508	0.0309155	170768	Pfkfb3	-1.19306	0.0336651
53624	Cldn7	1.54512	0.0284993	11717	Ampd3	-1.18863	0.0284993
24110	Usp18	1.52279	0.0452245	243374	Gimap8	-1.17403	0.0282271
72043	Sulf2	1.51018	0.0234271	384009	Glipr2	-1.16989	0.045697
55932	Gbp3	1.50485	0.0292744	239217	Kctd12	-1.16435	0.0155208
72203	2610507I01Rik	1.46636	0.0382795	434215	Lrrc32	-1.15424	0.0126566
100216537	Snord104	1.44573	0.0182773	66849	Ppp1r2	-1.14879	0.0278318
27375	Tjp3	1.42371	0.028922	11600	Angpt1	-1.13958	0.0254723
18563	Pcx	1.42044	0.0206255	12168	Bmpr2	-1.10391	0.03107
13587	Ear2	1.41772	0.0392545	319352	Pianp	-1.07957	0.0292744
14555	Gpd1	1.36602	0.0192916	98710	Rabif	-1.04915	0.0427051
17388	Mmp15	1.32869	0.019578	100042807	Eif3j2	-1.02391	0.0392545
16373	Irx3	1.32417	0.0198049	19073	Srgn	-1.00479	0.0382795
52009	Hn1l	1.31691	0.0370137
22321	Vars	1.30524	0.0238238
26897	Acot1	1.2665	0.0305653
15361	Hmga1	1.23172	0.0252169
54135	Lsr	1.21781	0.03299
56530	Cnpy2	1.12657	0.0239742
